# Supplementary material for: Evaluation of MSC‐Secretome Effects in an Ex Vivo Compartmentalized Osteochondral Interface Model
Source: Stem Cells Int. 2026 Jan 31;2026:3275855. doi: 10.1155/sci/3275855 (PMC12860394; doi:10.1155/sci/3275855)
Supplement: Supplementary file 3 — Supporting Information 3 Table S3: List of enriched biological processes identified by STRING analysis of the 14 quantified proteins in CM/pCM. STRING: functional protein association networks was accessed on July 2025. [file SCI-2026-3275855-s006.xls]

## Sheet: Supplementary Table 3
Supplementary Table 3: List of enriched biological processes identified by STRING analysis of the 14 quantified proteins in CM/pCM. STRING: functional protein association networks was accessed on July 2025.
#term ID	term description	observed gene count	background gene count	strength	false discovery rate	matching proteins in your network (IDs)	matching proteins in your network (labels)
GO:0019221	Cytokine-mediated signaling pathway	14	678	1.46	5.36e-17	9606.ENSP00000218388,9606.ENSP00000222390,9606.ENSP00000225474,9606.ENSP00000225831,9606.ENSP00000229135,9606.ENSP00000231449,9606.ENSP00000259206,9606.ENSP00000297350,9606.ENSP00000306512,9606.ENSP00000327513,9606.ENSP00000379110,9606.ENSP00000412237,960	TIMP1,HGF,CSF3,CCL2,IFNG,IL4,IL1RN,TNFRSF11B,CXCL8,CSF1,CXCL1,IL10,CCL3,VEGFA
GO:0006954	Inflammatory response	9	515	1.39	1.88e-08	9606.ENSP00000218388,9606.ENSP00000225831,9606.ENSP00000229135,9606.ENSP00000231449,9606.ENSP00000259206,9606.ENSP00000306512,9606.ENSP00000327513,9606.ENSP00000379110,9606.ENSP00000477908	TIMP1,CCL2,IFNG,IL4,IL1RN,CXCL8,CSF1,CXCL1,CCL3
GO:0060326	Cell chemotaxis	7	204	1.68	7.02e-08	9606.ENSP00000222390,9606.ENSP00000225831,9606.ENSP00000306512,9606.ENSP00000379110,9606.ENSP00000412237,9606.ENSP00000477908,9606.ENSP00000478570	HGF,CCL2,CXCL8,CXCL1,IL10,CCL3,VEGFA
GO:0050793	Regulation of developmental process	13	2648	0.84	8.27e-08	9606.ENSP00000218388,9606.ENSP00000222390,9606.ENSP00000225474,9606.ENSP00000225831,9606.ENSP00000229135,9606.ENSP00000231449,9606.ENSP00000259206,9606.ENSP00000297350,9606.ENSP00000306512,9606.ENSP00000327513,9606.ENSP00000412237,9606.ENSP00000477908,960	TIMP1,HGF,CSF3,CCL2,IFNG,IL4,IL1RN,TNFRSF11B,CXCL8,CSF1,IL10,CCL3,VEGFA
GO:2000026	Regulation of multicellular organismal development	12	2096	0.9	2.04e-07	9606.ENSP00000218388,9606.ENSP00000222390,9606.ENSP00000225474,9606.ENSP00000229135,9606.ENSP00000231449,9606.ENSP00000259206,9606.ENSP00000297350,9606.ENSP00000306512,9606.ENSP00000327513,9606.ENSP00000412237,9606.ENSP00000477908,9606.ENSP00000478570	TIMP1,HGF,CSF3,IFNG,IL4,IL1RN,TNFRSF11B,CXCL8,CSF1,IL10,CCL3,VEGFA
GO:0002688	Regulation of leukocyte chemotaxis	6	124	1.83	2.35e-07	9606.ENSP00000225831,9606.ENSP00000231449,9606.ENSP00000306512,9606.ENSP00000327513,9606.ENSP00000477908,9606.ENSP00000478570	CCL2,IL4,CXCL8,CSF1,CCL3,VEGFA
GO:0022603	Regulation of anatomical structure morphogenesis	10	1095	1.11	2.53e-07	9606.ENSP00000222390,9606.ENSP00000225831,9606.ENSP00000231449,9606.ENSP00000259206,9606.ENSP00000297350,9606.ENSP00000306512,9606.ENSP00000327513,9606.ENSP00000412237,9606.ENSP00000477908,9606.ENSP00000478570	HGF,CCL2,IL4,IL1RN,TNFRSF11B,CXCL8,CSF1,IL10,CCL3,VEGFA
GO:0030595	Leukocyte chemotaxis	6	142	1.77	4.42e-07	9606.ENSP00000225831,9606.ENSP00000306512,9606.ENSP00000379110,9606.ENSP00000412237,9606.ENSP00000477908,9606.ENSP00000478570	CCL2,CXCL8,CXCL1,IL10,CCL3,VEGFA
GO:0009605	Response to external stimulus	12	2310	0.86	4.67e-07	9606.ENSP00000222390,9606.ENSP00000225474,9606.ENSP00000225831,9606.ENSP00000229135,9606.ENSP00000231449,9606.ENSP00000297350,9606.ENSP00000306512,9606.ENSP00000327513,9606.ENSP00000379110,9606.ENSP00000412237,9606.ENSP00000477908,9606.ENSP00000478570	HGF,CSF3,CCL2,IFNG,IL4,TNFRSF11B,CXCL8,CSF1,CXCL1,IL10,CCL3,VEGFA
GO:0030334	Regulation of cell migration	9	865	1.16	8.36e-07	9606.ENSP00000218388,9606.ENSP00000222390,9606.ENSP00000225831,9606.ENSP00000229135,9606.ENSP00000231449,9606.ENSP00000306512,9606.ENSP00000327513,9606.ENSP00000477908,9606.ENSP00000478570	TIMP1,HGF,CCL2,IFNG,IL4,CXCL8,CSF1,CCL3,VEGFA
GO:0006952	Defense response	10	1296	1.03	9.41e-07	9606.ENSP00000218388,9606.ENSP00000225831,9606.ENSP00000229135,9606.ENSP00000231449,9606.ENSP00000259206,9606.ENSP00000306512,9606.ENSP00000327513,9606.ENSP00000379110,9606.ENSP00000412237,9606.ENSP00000477908	TIMP1,CCL2,IFNG,IL4,IL1RN,CXCL8,CSF1,CXCL1,IL10,CCL3
GO:0071222	Cellular response to lipopolysaccharide	6	185	1.66	1.44e-06	9606.ENSP00000225474,9606.ENSP00000225831,9606.ENSP00000306512,9606.ENSP00000379110,9606.ENSP00000412237,9606.ENSP00000477908	CSF3,CCL2,CXCL8,CXCL1,IL10,CCL3
GO:0002684	Positive regulation of immune system process	9	949	1.12	1.52e-06	9606.ENSP00000225474,9606.ENSP00000225831,9606.ENSP00000229135,9606.ENSP00000231449,9606.ENSP00000306512,9606.ENSP00000327513,9606.ENSP00000412237,9606.ENSP00000477908,9606.ENSP00000478570	CSF3,CCL2,IFNG,IL4,CXCL8,CSF1,IL10,CCL3,VEGFA
GO:0071621	Granulocyte chemotaxis	5	81	1.94	1.65e-06	9606.ENSP00000225831,9606.ENSP00000306512,9606.ENSP00000379110,9606.ENSP00000477908,9606.ENSP00000478570	CCL2,CXCL8,CXCL1,CCL3,VEGFA
GO:0032101	Regulation of response to external stimulus	9	1013	1.09	2.02e-06	9606.ENSP00000222390,9606.ENSP00000225831,9606.ENSP00000229135,9606.ENSP00000231449,9606.ENSP00000306512,9606.ENSP00000327513,9606.ENSP00000412237,9606.ENSP00000477908,9606.ENSP00000478570	HGF,CCL2,IFNG,IL4,CXCL8,CSF1,IL10,CCL3,VEGFA
GO:0002690	Positive regulation of leukocyte chemotaxis	5	98	1.85	2.74e-06	9606.ENSP00000231449,9606.ENSP00000306512,9606.ENSP00000327513,9606.ENSP00000477908,9606.ENSP00000478570	IL4,CXCL8,CSF1,CCL3,VEGFA
GO:0030155	Regulation of cell adhesion	8	712	1.2	3.00e-06	9606.ENSP00000225831,9606.ENSP00000229135,9606.ENSP00000231449,9606.ENSP00000259206,9606.ENSP00000306512,9606.ENSP00000327513,9606.ENSP00000412237,9606.ENSP00000478570	CCL2,IFNG,IL4,IL1RN,CXCL8,CSF1,IL10,VEGFA
GO:0006955	Immune response	10	1588	0.94	3.46e-06	9606.ENSP00000225474,9606.ENSP00000225831,9606.ENSP00000229135,9606.ENSP00000231449,9606.ENSP00000259206,9606.ENSP00000306512,9606.ENSP00000327513,9606.ENSP00000379110,9606.ENSP00000412237,9606.ENSP00000477908	CSF3,CCL2,IFNG,IL4,IL1RN,CXCL8,CSF1,CXCL1,IL10,CCL3
GO:0042127	Regulation of cell population proliferation	10	1642	0.93	4.39e-06	9606.ENSP00000218388,9606.ENSP00000225474,9606.ENSP00000225831,9606.ENSP00000229135,9606.ENSP00000231449,9606.ENSP00000306512,9606.ENSP00000327513,9606.ENSP00000379110,9606.ENSP00000412237,9606.ENSP00000478570	TIMP1,CSF3,CCL2,IFNG,IL4,CXCL8,CSF1,CXCL1,IL10,VEGFA
GO:0002573	Myeloid leukocyte differentiation	5	113	1.79	4.61e-06	9606.ENSP00000225474,9606.ENSP00000229135,9606.ENSP00000231449,9606.ENSP00000327513,9606.ENSP00000478570	CSF3,IFNG,IL4,CSF1,VEGFA
GO:0048519	Negative regulation of biological process	14	5389	0.56	4.71e-06	9606.ENSP00000218388,9606.ENSP00000222390,9606.ENSP00000225474,9606.ENSP00000225831,9606.ENSP00000229135,9606.ENSP00000231449,9606.ENSP00000259206,9606.ENSP00000297350,9606.ENSP00000306512,9606.ENSP00000327513,9606.ENSP00000379110,9606.ENSP00000412237,960	TIMP1,HGF,CSF3,CCL2,IFNG,IL4,IL1RN,TNFRSF11B,CXCL8,CSF1,CXCL1,IL10,CCL3,VEGFA
GO:0009966	Regulation of signal transduction	12	3107	0.73	5.45e-06	9606.ENSP00000218388,9606.ENSP00000222390,9606.ENSP00000225474,9606.ENSP00000225831,9606.ENSP00000229135,9606.ENSP00000231449,9606.ENSP00000259206,9606.ENSP00000306512,9606.ENSP00000327513,9606.ENSP00000412237,9606.ENSP00000477908,9606.ENSP00000478570	TIMP1,HGF,CSF3,CCL2,IFNG,IL4,IL1RN,CXCL8,CSF1,IL10,CCL3,VEGFA
GO:0010941	Regulation of cell death	10	1696	0.92	5.45e-06	9606.ENSP00000218388,9606.ENSP00000222390,9606.ENSP00000225474,9606.ENSP00000225831,9606.ENSP00000229135,9606.ENSP00000231449,9606.ENSP00000327513,9606.ENSP00000412237,9606.ENSP00000477908,9606.ENSP00000478570	TIMP1,HGF,CSF3,CCL2,IFNG,IL4,CSF1,IL10,CCL3,VEGFA
GO:0030335	Positive regulation of cell migration	7	522	1.27	8.11e-06	9606.ENSP00000222390,9606.ENSP00000229135,9606.ENSP00000231449,9606.ENSP00000306512,9606.ENSP00000327513,9606.ENSP00000477908,9606.ENSP00000478570	HGF,IFNG,IL4,CXCL8,CSF1,CCL3,VEGFA
GO:0051707	Response to other organism	9	1256	1.0	8.11e-06	9606.ENSP00000225474,9606.ENSP00000225831,9606.ENSP00000229135,9606.ENSP00000231449,9606.ENSP00000306512,9606.ENSP00000327513,9606.ENSP00000379110,9606.ENSP00000412237,9606.ENSP00000477908	CSF3,CCL2,IFNG,IL4,CXCL8,CSF1,CXCL1,IL10,CCL3
GO:0002376	Immune system process	11	2481	0.79	9.37e-06	9606.ENSP00000225474,9606.ENSP00000225831,9606.ENSP00000229135,9606.ENSP00000231449,9606.ENSP00000259206,9606.ENSP00000306512,9606.ENSP00000327513,9606.ENSP00000379110,9606.ENSP00000412237,9606.ENSP00000477908,9606.ENSP00000478570	CSF3,CCL2,IFNG,IL4,IL1RN,CXCL8,CSF1,CXCL1,IL10,CCL3,VEGFA
GO:0044093	Positive regulation of molecular function	10	1842	0.88	1.01e-05	9606.ENSP00000222390,9606.ENSP00000225474,9606.ENSP00000225831,9606.ENSP00000229135,9606.ENSP00000231449,9606.ENSP00000327513,9606.ENSP00000379110,9606.ENSP00000412237,9606.ENSP00000477908,9606.ENSP00000478570	HGF,CSF3,CCL2,IFNG,IL4,CSF1,CXCL1,IL10,CCL3,VEGFA
GO:0048731	System development	13	4426	0.61	1.08e-05	9606.ENSP00000218388,9606.ENSP00000222390,9606.ENSP00000225474,9606.ENSP00000225831,9606.ENSP00000229135,9606.ENSP00000231449,9606.ENSP00000297350,9606.ENSP00000306512,9606.ENSP00000327513,9606.ENSP00000379110,9606.ENSP00000412237,9606.ENSP00000477908,960	TIMP1,HGF,CSF3,CCL2,IFNG,IL4,TNFRSF11B,CXCL8,CSF1,CXCL1,IL10,CCL3,VEGFA
GO:1901214	Regulation of neuron death	6	317	1.42	1.10e-05	9606.ENSP00000225474,9606.ENSP00000225831,9606.ENSP00000229135,9606.ENSP00000327513,9606.ENSP00000412237,9606.ENSP00000477908	CSF3,CCL2,IFNG,CSF1,IL10,CCL3
GO:0051094	Positive regulation of developmental process	9	1389	0.96	1.38e-05	9606.ENSP00000222390,9606.ENSP00000225474,9606.ENSP00000229135,9606.ENSP00000231449,9606.ENSP00000306512,9606.ENSP00000327513,9606.ENSP00000412237,9606.ENSP00000477908,9606.ENSP00000478570	HGF,CSF3,IFNG,IL4,CXCL8,CSF1,IL10,CCL3,VEGFA
GO:0002521	Leukocyte differentiation	6	338	1.39	1.48e-05	9606.ENSP00000225474,9606.ENSP00000229135,9606.ENSP00000231449,9606.ENSP00000327513,9606.ENSP00000412237,9606.ENSP00000478570	CSF3,IFNG,IL4,CSF1,IL10,VEGFA
GO:0045348	Positive regulation of MHC class II biosynthetic process	3	11	2.58	2.02e-05	9606.ENSP00000229135,9606.ENSP00000231449,9606.ENSP00000412237	IFNG,IL4,IL10
GO:0060548	Negative regulation of cell death	8	999	1.05	2.05e-05	9606.ENSP00000218388,9606.ENSP00000222390,9606.ENSP00000225474,9606.ENSP00000225831,9606.ENSP00000231449,9606.ENSP00000327513,9606.ENSP00000412237,9606.ENSP00000478570	TIMP1,HGF,CSF3,CCL2,IL4,CSF1,IL10,VEGFA
GO:0001934	Positive regulation of protein phosphorylation	8	1019	1.04	2.35e-05	9606.ENSP00000222390,9606.ENSP00000225474,9606.ENSP00000225831,9606.ENSP00000229135,9606.ENSP00000231449,9606.ENSP00000327513,9606.ENSP00000477908,9606.ENSP00000478570	HGF,CSF3,CCL2,IFNG,IL4,CSF1,CCL3,VEGFA
GO:0045670	Regulation of osteoclast differentiation	4	67	1.92	2.80e-05	9606.ENSP00000229135,9606.ENSP00000231449,9606.ENSP00000327513,9606.ENSP00000477908	IFNG,IL4,CSF1,CCL3
GO:0048523	Negative regulation of cellular process	13	4874	0.57	2.80e-05	9606.ENSP00000218388,9606.ENSP00000222390,9606.ENSP00000225474,9606.ENSP00000225831,9606.ENSP00000229135,9606.ENSP00000231449,9606.ENSP00000259206,9606.ENSP00000306512,9606.ENSP00000327513,9606.ENSP00000379110,9606.ENSP00000412237,9606.ENSP00000477908,960	TIMP1,HGF,CSF3,CCL2,IFNG,IL4,IL1RN,CXCL8,CSF1,CXCL1,IL10,CCL3,VEGFA
GO:0001775	Cell activation	8	1075	1.02	3.35e-05	9606.ENSP00000218388,9606.ENSP00000229135,9606.ENSP00000231449,9606.ENSP00000306512,9606.ENSP00000327513,9606.ENSP00000379110,9606.ENSP00000412237,9606.ENSP00000477908	TIMP1,IFNG,IL4,CXCL8,CSF1,CXCL1,IL10,CCL3
GO:0050731	Positive regulation of peptidyl-tyrosine phosphorylation	5	196	1.55	3.45e-05	9606.ENSP00000222390,9606.ENSP00000225474,9606.ENSP00000229135,9606.ENSP00000231449,9606.ENSP00000478570	HGF,CSF3,IFNG,IL4,VEGFA
GO:0030593	Neutrophil chemotaxis	4	74	1.88	3.78e-05	9606.ENSP00000225831,9606.ENSP00000306512,9606.ENSP00000379110,9606.ENSP00000477908	CCL2,CXCL8,CXCL1,CCL3
GO:0022407	Regulation of cell-cell adhesion	6	424	1.3	4.45e-05	9606.ENSP00000225831,9606.ENSP00000229135,9606.ENSP00000231449,9606.ENSP00000259206,9606.ENSP00000412237,9606.ENSP00000478570	CCL2,IFNG,IL4,IL1RN,IL10,VEGFA
GO:0045785	Positive regulation of cell adhesion	6	423	1.3	4.45e-05	9606.ENSP00000225831,9606.ENSP00000229135,9606.ENSP00000231449,9606.ENSP00000327513,9606.ENSP00000412237,9606.ENSP00000478570	CCL2,IFNG,IL4,CSF1,IL10,VEGFA
GO:0048584	Positive regulation of response to stimulus	10	2257	0.79	4.45e-05	9606.ENSP00000222390,9606.ENSP00000225474,9606.ENSP00000225831,9606.ENSP00000229135,9606.ENSP00000231449,9606.ENSP00000306512,9606.ENSP00000327513,9606.ENSP00000412237,9606.ENSP00000477908,9606.ENSP00000478570	HGF,CSF3,CCL2,IFNG,IL4,CXCL8,CSF1,IL10,CCL3,VEGFA
GO:0009967	Positive regulation of signal transduction	9	1654	0.88	4.71e-05	9606.ENSP00000222390,9606.ENSP00000225474,9606.ENSP00000225831,9606.ENSP00000229135,9606.ENSP00000231449,9606.ENSP00000327513,9606.ENSP00000412237,9606.ENSP00000477908,9606.ENSP00000478570	HGF,CSF3,CCL2,IFNG,IL4,CSF1,IL10,CCL3,VEGFA
GO:0070098	Chemokine-mediated signaling pathway	4	80	1.84	4.71e-05	9606.ENSP00000225831,9606.ENSP00000306512,9606.ENSP00000379110,9606.ENSP00000477908	CCL2,CXCL8,CXCL1,CCL3
GO:0051240	Positive regulation of multicellular organismal process	9	1770	0.85	7.58e-05	9606.ENSP00000222390,9606.ENSP00000225474,9606.ENSP00000229135,9606.ENSP00000231449,9606.ENSP00000306512,9606.ENSP00000327513,9606.ENSP00000412237,9606.ENSP00000477908,9606.ENSP00000478570	HGF,CSF3,IFNG,IL4,CXCL8,CSF1,IL10,CCL3,VEGFA
GO:0045637	Regulation of myeloid cell differentiation	5	260	1.43	0.00010	9606.ENSP00000225474,9606.ENSP00000229135,9606.ENSP00000231449,9606.ENSP00000327513,9606.ENSP00000477908	CSF3,IFNG,IL4,CSF1,CCL3
GO:0032103	Positive regulation of response to external stimulus	6	511	1.22	0.00011	9606.ENSP00000229135,9606.ENSP00000231449,9606.ENSP00000306512,9606.ENSP00000327513,9606.ENSP00000477908,9606.ENSP00000478570	IFNG,IL4,CXCL8,CSF1,CCL3,VEGFA
GO:0033993	Response to lipid	7	858	1.06	0.00011	9606.ENSP00000225474,9606.ENSP00000225831,9606.ENSP00000259206,9606.ENSP00000306512,9606.ENSP00000379110,9606.ENSP00000412237,9606.ENSP00000477908	CSF3,CCL2,IL1RN,CXCL8,CXCL1,IL10,CCL3
GO:0051043	Regulation of membrane protein ectodomain proteolysis	3	24	2.24	0.00011	9606.ENSP00000218388,9606.ENSP00000229135,9606.ENSP00000412237	TIMP1,IFNG,IL10
GO:0030225	Macrophage differentiation	3	26	2.21	0.00013	9606.ENSP00000229135,9606.ENSP00000327513,9606.ENSP00000478570	IFNG,CSF1,VEGFA
GO:0006950	Response to stress	11	3485	0.64	0.00015	9606.ENSP00000218388,9606.ENSP00000225831,9606.ENSP00000229135,9606.ENSP00000231449,9606.ENSP00000259206,9606.ENSP00000306512,9606.ENSP00000327513,9606.ENSP00000379110,9606.ENSP00000412237,9606.ENSP00000477908,9606.ENSP00000478570	TIMP1,CCL2,IFNG,IL4,IL1RN,CXCL8,CSF1,CXCL1,IL10,CCL3,VEGFA
GO:0008284	Positive regulation of cell population proliferation	7	919	1.03	0.00016	9606.ENSP00000218388,9606.ENSP00000225474,9606.ENSP00000229135,9606.ENSP00000231449,9606.ENSP00000327513,9606.ENSP00000412237,9606.ENSP00000478570	TIMP1,CSF3,IFNG,IL4,CSF1,IL10,VEGFA
GO:0032268	Regulation of cellular protein metabolic process	10	2693	0.72	0.00017	9606.ENSP00000218388,9606.ENSP00000222390,9606.ENSP00000225474,9606.ENSP00000225831,9606.ENSP00000229135,9606.ENSP00000231449,9606.ENSP00000327513,9606.ENSP00000412237,9606.ENSP00000477908,9606.ENSP00000478570	TIMP1,HGF,CSF3,CCL2,IFNG,IL4,CSF1,IL10,CCL3,VEGFA
GO:0045321	Leukocyte activation	7	929	1.02	0.00017	9606.ENSP00000229135,9606.ENSP00000231449,9606.ENSP00000306512,9606.ENSP00000327513,9606.ENSP00000379110,9606.ENSP00000412237,9606.ENSP00000477908	IFNG,IL4,CXCL8,CSF1,CXCL1,IL10,CCL3
GO:0032879	Regulation of localization	10	2740	0.71	0.00019	9606.ENSP00000218388,9606.ENSP00000222390,9606.ENSP00000225831,9606.ENSP00000229135,9606.ENSP00000231449,9606.ENSP00000306512,9606.ENSP00000327513,9606.ENSP00000412237,9606.ENSP00000477908,9606.ENSP00000478570	TIMP1,HGF,CCL2,IFNG,IL4,CXCL8,CSF1,IL10,CCL3,VEGFA
GO:0002274	Myeloid leukocyte activation	6	585	1.16	0.00020	9606.ENSP00000229135,9606.ENSP00000231449,9606.ENSP00000306512,9606.ENSP00000327513,9606.ENSP00000379110,9606.ENSP00000477908	IFNG,IL4,CXCL8,CSF1,CXCL1,CCL3
GO:0043085	Positive regulation of catalytic activity	8	1489	0.88	0.00025	9606.ENSP00000222390,9606.ENSP00000225831,9606.ENSP00000229135,9606.ENSP00000231449,9606.ENSP00000327513,9606.ENSP00000379110,9606.ENSP00000477908,9606.ENSP00000478570	HGF,CCL2,IFNG,IL4,CSF1,CXCL1,CCL3,VEGFA
GO:0045597	Positive regulation of cell differentiation	7	993	0.99	0.00025	9606.ENSP00000222390,9606.ENSP00000225474,9606.ENSP00000229135,9606.ENSP00000231449,9606.ENSP00000327513,9606.ENSP00000477908,9606.ENSP00000478570	HGF,CSF3,IFNG,IL4,CSF1,CCL3,VEGFA
GO:0002696	Positive regulation of leukocyte activation	5	332	1.32	0.00028	9606.ENSP00000225831,9606.ENSP00000229135,9606.ENSP00000231449,9606.ENSP00000412237,9606.ENSP00000477908	CCL2,IFNG,IL4,IL10,CCL3
GO:0033135	Regulation of peptidyl-serine phosphorylation	4	146	1.58	0.00032	9606.ENSP00000222390,9606.ENSP00000225474,9606.ENSP00000229135,9606.ENSP00000478570	HGF,CSF3,IFNG,VEGFA
GO:0042981	Regulation of apoptotic process	8	1550	0.86	0.00032	9606.ENSP00000218388,9606.ENSP00000222390,9606.ENSP00000225831,9606.ENSP00000229135,9606.ENSP00000231449,9606.ENSP00000412237,9606.ENSP00000477908,9606.ENSP00000478570	TIMP1,HGF,CCL2,IFNG,IL4,IL10,CCL3,VEGFA
GO:0050727	Regulation of inflammatory response	5	351	1.3	0.00034	9606.ENSP00000222390,9606.ENSP00000229135,9606.ENSP00000231449,9606.ENSP00000412237,9606.ENSP00000477908	HGF,IFNG,IL4,IL10,CCL3
GO:0032680	Regulation of tumor necrosis factor production	4	152	1.57	0.00036	9606.ENSP00000229135,9606.ENSP00000231449,9606.ENSP00000412237,9606.ENSP00000477908	IFNG,IL4,IL10,CCL3
GO:0045766	Positive regulation of angiogenesis	4	169	1.52	0.00052	9606.ENSP00000222390,9606.ENSP00000306512,9606.ENSP00000412237,9606.ENSP00000478570	HGF,CXCL8,IL10,VEGFA
GO:0071347	Cellular response to interleukin-1	4	174	1.51	0.00058	9606.ENSP00000225831,9606.ENSP00000259206,9606.ENSP00000306512,9606.ENSP00000477908	CCL2,IL1RN,CXCL8,CCL3
GO:0010469	Regulation of signaling receptor activity	4	176	1.5	0.00060	9606.ENSP00000225831,9606.ENSP00000229135,9606.ENSP00000259206,9606.ENSP00000412237	CCL2,IFNG,IL1RN,IL10
GO:0050790	Regulation of catalytic activity	9	2386	0.72	0.00063	9606.ENSP00000218388,9606.ENSP00000222390,9606.ENSP00000225831,9606.ENSP00000229135,9606.ENSP00000231449,9606.ENSP00000327513,9606.ENSP00000379110,9606.ENSP00000477908,9606.ENSP00000478570	TIMP1,HGF,CCL2,IFNG,IL4,CSF1,CXCL1,CCL3,VEGFA
GO:0071622	Regulation of granulocyte chemotaxis	3	51	1.91	0.00065	9606.ENSP00000231449,9606.ENSP00000306512,9606.ENSP00000327513	IL4,CXCL8,CSF1
GO:0048513	Animal organ development	10	3197	0.64	0.00066	9606.ENSP00000218388,9606.ENSP00000222390,9606.ENSP00000225474,9606.ENSP00000225831,9606.ENSP00000229135,9606.ENSP00000231449,9606.ENSP00000306512,9606.ENSP00000327513,9606.ENSP00000412237,9606.ENSP00000478570	TIMP1,HGF,CSF3,CCL2,IFNG,IL4,CXCL8,CSF1,IL10,VEGFA
GO:0022408	Negative regulation of cell-cell adhesion	4	183	1.48	0.00068	9606.ENSP00000231449,9606.ENSP00000259206,9606.ENSP00000412237,9606.ENSP00000478570	IL4,IL1RN,IL10,VEGFA
GO:0043030	Regulation of macrophage activation	3	55	1.88	0.00078	9606.ENSP00000231449,9606.ENSP00000412237,9606.ENSP00000477908	IL4,IL10,CCL3
GO:0051241	Negative regulation of multicellular organismal process	7	1231	0.9	0.00081	9606.ENSP00000218388,9606.ENSP00000222390,9606.ENSP00000229135,9606.ENSP00000231449,9606.ENSP00000297350,9606.ENSP00000412237,9606.ENSP00000477908	TIMP1,HGF,IFNG,IL4,TNFRSF11B,IL10,CCL3
GO:0002677	Negative regulation of chronic inflammatory response	2	5	2.75	0.00087	9606.ENSP00000231449,9606.ENSP00000412237	IL4,IL10
GO:1903708	Positive regulation of hemopoiesis	4	199	1.45	0.00088	9606.ENSP00000225474,9606.ENSP00000229135,9606.ENSP00000231449,9606.ENSP00000327513	CSF3,IFNG,IL4,CSF1
GO:0001819	Positive regulation of cytokine production	5	461	1.18	0.0010	9606.ENSP00000222390,9606.ENSP00000229135,9606.ENSP00000231449,9606.ENSP00000412237,9606.ENSP00000477908	HGF,IFNG,IL4,IL10,CCL3
GO:0043615	Astrocyte cell migration	2	6	2.67	0.0011	9606.ENSP00000225831,9606.ENSP00000477908	CCL2,CCL3
GO:1901215	Negative regulation of neuron death	4	211	1.42	0.0011	9606.ENSP00000225474,9606.ENSP00000225831,9606.ENSP00000327513,9606.ENSP00000412237	CSF3,CCL2,CSF1,IL10
GO:1904783	Positive regulation of NMDA glutamate receptor activity	2	6	2.67	0.0011	9606.ENSP00000225831,9606.ENSP00000229135	CCL2,IFNG
GO:0050769	Positive regulation of neurogenesis	5	479	1.16	0.0012	9606.ENSP00000222390,9606.ENSP00000229135,9606.ENSP00000327513,9606.ENSP00000477908,9606.ENSP00000478570	HGF,IFNG,CSF1,CCL3,VEGFA
GO:0042063	Gliogenesis	4	228	1.39	0.0014	9606.ENSP00000225831,9606.ENSP00000229135,9606.ENSP00000327513,9606.ENSP00000477908	CCL2,IFNG,CSF1,CCL3
GO:0071363	Cellular response to growth factor stimulus	5	494	1.15	0.0014	9606.ENSP00000222390,9606.ENSP00000225831,9606.ENSP00000306512,9606.ENSP00000412237,9606.ENSP00000478570	HGF,CCL2,CXCL8,IL10,VEGFA
GO:1904141	Positive regulation of microglial cell migration	2	7	2.6	0.0014	9606.ENSP00000327513,9606.ENSP00000477908	CSF1,CCL3
GO:0043066	Negative regulation of apoptotic process	6	893	0.97	0.0016	9606.ENSP00000218388,9606.ENSP00000222390,9606.ENSP00000225831,9606.ENSP00000231449,9606.ENSP00000412237,9606.ENSP00000478570	TIMP1,HGF,CCL2,IL4,IL10,VEGFA
GO:0051045	Negative regulation of membrane protein ectodomain proteolysis	2	8	2.54	0.0016	9606.ENSP00000218388,9606.ENSP00000412237	TIMP1,IL10
GO:0098542	Defense response to other organism	6	900	0.97	0.0016	9606.ENSP00000225831,9606.ENSP00000229135,9606.ENSP00000231449,9606.ENSP00000327513,9606.ENSP00000412237,9606.ENSP00000477908	CCL2,IFNG,IL4,CSF1,IL10,CCL3
GO:0051050	Positive regulation of transport	6	923	0.96	0.0018	9606.ENSP00000225831,9606.ENSP00000229135,9606.ENSP00000231449,9606.ENSP00000412237,9606.ENSP00000477908,9606.ENSP00000478570	CCL2,IFNG,IL4,IL10,CCL3,VEGFA
GO:0071356	Cellular response to tumor necrosis factor	4	245	1.36	0.0018	9606.ENSP00000225831,9606.ENSP00000297350,9606.ENSP00000306512,9606.ENSP00000477908	CCL2,TNFRSF11B,CXCL8,CCL3
GO:1901857	Positive regulation of cellular respiration	2	9	2.49	0.0019	9606.ENSP00000229135,9606.ENSP00000231449	IFNG,IL4
GO:2000501	Regulation of natural killer cell chemotaxis	2	9	2.49	0.0019	9606.ENSP00000225831,9606.ENSP00000477908	CCL2,CCL3
GO:2000027	Regulation of animal organ morphogenesis	4	257	1.34	0.0020	9606.ENSP00000222390,9606.ENSP00000297350,9606.ENSP00000327513,9606.ENSP00000478570	HGF,TNFRSF11B,CSF1,VEGFA
GO:0032642	Regulation of chemokine production	3	84	1.7	0.0021	9606.ENSP00000229135,9606.ENSP00000231449,9606.ENSP00000412237	IFNG,IL4,IL10
GO:0045860	Positive regulation of protein kinase activity	5	550	1.1	0.0021	9606.ENSP00000222390,9606.ENSP00000229135,9606.ENSP00000231449,9606.ENSP00000327513,9606.ENSP00000478570	HGF,IFNG,IL4,CSF1,VEGFA
GO:0034115	Negative regulation of heterotypic cell-cell adhesion	2	10	2.45	0.0022	9606.ENSP00000259206,9606.ENSP00000412237	IL1RN,IL10
GO:0046427	Positive regulation of receptor signaling pathway via JAK-STAT	3	85	1.69	0.0022	9606.ENSP00000229135,9606.ENSP00000231449,9606.ENSP00000412237	IFNG,IL4,IL10
GO:0032940	Secretion by cell	6	979	0.93	0.0023	9606.ENSP00000218388,9606.ENSP00000222390,9606.ENSP00000259206,9606.ENSP00000379110,9606.ENSP00000477908,9606.ENSP00000478570	TIMP1,HGF,IL1RN,CXCL1,CCL3,VEGFA
GO:0006959	Humoral immune response	4	275	1.31	0.0024	9606.ENSP00000225831,9606.ENSP00000229135,9606.ENSP00000306512,9606.ENSP00000379110	CCL2,IFNG,CXCL8,CXCL1
GO:0022409	Positive regulation of cell-cell adhesion	4	272	1.31	0.0024	9606.ENSP00000225831,9606.ENSP00000229135,9606.ENSP00000231449,9606.ENSP00000412237	CCL2,IFNG,IL4,IL10
GO:0051093	Negative regulation of developmental process	6	983	0.93	0.0024	9606.ENSP00000218388,9606.ENSP00000229135,9606.ENSP00000231449,9606.ENSP00000297350,9606.ENSP00000477908,9606.ENSP00000478570	TIMP1,IFNG,IL4,TNFRSF11B,CCL3,VEGFA
GO:0042092	Type 2 immune response	2	11	2.41	0.0025	9606.ENSP00000231449,9606.ENSP00000412237	IL4,IL10
GO:0001818	Negative regulation of cytokine production	4	280	1.3	0.0026	9606.ENSP00000222390,9606.ENSP00000229135,9606.ENSP00000231449,9606.ENSP00000412237	HGF,IFNG,IL4,IL10
GO:0036499	PERK-mediated unfolded protein response	2	12	2.37	0.0028	9606.ENSP00000225831,9606.ENSP00000306512	CCL2,CXCL8
GO:1901700	Response to oxygen-containing compound	7	1567	0.8	0.0029	9606.ENSP00000218388,9606.ENSP00000225474,9606.ENSP00000225831,9606.ENSP00000306512,9606.ENSP00000379110,9606.ENSP00000412237,9606.ENSP00000477908	TIMP1,CSF3,CCL2,CXCL8,CXCL1,IL10,CCL3
GO:0032652	Regulation of interleukin-1 production	3	99	1.63	0.0031	9606.ENSP00000229135,9606.ENSP00000412237,9606.ENSP00000477908	IFNG,IL10,CCL3
GO:0045639	Positive regulation of myeloid cell differentiation	3	99	1.63	0.0031	9606.ENSP00000225474,9606.ENSP00000229135,9606.ENSP00000327513	CSF3,IFNG,CSF1
GO:1901163	Regulation of trophoblast cell migration	2	13	2.33	0.0031	9606.ENSP00000218388,9606.ENSP00000478570	TIMP1,VEGFA
GO:1902533	Positive regulation of intracellular signal transduction	6	1041	0.91	0.0031	9606.ENSP00000222390,9606.ENSP00000225474,9606.ENSP00000225831,9606.ENSP00000327513,9606.ENSP00000477908,9606.ENSP00000478570	HGF,CSF3,CCL2,CSF1,CCL3,VEGFA
GO:1902947	Regulation of tau-protein kinase activity	2	13	2.33	0.0031	9606.ENSP00000222390,9606.ENSP00000229135	HGF,IFNG
GO:0048246	Macrophage chemotaxis	2	14	2.3	0.0035	9606.ENSP00000225831,9606.ENSP00000477908	CCL2,CCL3
GO:1903037	Regulation of leukocyte cell-cell adhesion	4	315	1.25	0.0037	9606.ENSP00000225831,9606.ENSP00000229135,9606.ENSP00000231449,9606.ENSP00000412237	CCL2,IFNG,IL4,IL10
GO:0065008	Regulation of biological quality	10	4042	0.54	0.0038	9606.ENSP00000225474,9606.ENSP00000225831,9606.ENSP00000229135,9606.ENSP00000231449,9606.ENSP00000259206,9606.ENSP00000297350,9606.ENSP00000327513,9606.ENSP00000412237,9606.ENSP00000477908,9606.ENSP00000478570	CSF3,CCL2,IFNG,IL4,IL1RN,TNFRSF11B,CSF1,IL10,CCL3,VEGFA
GO:0010628	Positive regulation of gene expression	8	2337	0.68	0.0039	9606.ENSP00000222390,9606.ENSP00000225474,9606.ENSP00000229135,9606.ENSP00000231449,9606.ENSP00000327513,9606.ENSP00000412237,9606.ENSP00000477908,9606.ENSP00000478570	HGF,CSF3,IFNG,IL4,CSF1,IL10,CCL3,VEGFA
GO:0050930	Induction of positive chemotaxis	2	15	2.27	0.0039	9606.ENSP00000306512,9606.ENSP00000478570	CXCL8,VEGFA
GO:0033138	Positive regulation of peptidyl-serine phosphorylation	3	112	1.57	0.0041	9606.ENSP00000225474,9606.ENSP00000229135,9606.ENSP00000478570	CSF3,IFNG,VEGFA
GO:0035729	Cellular response to hepatocyte growth factor stimulus	2	16	2.24	0.0043	9606.ENSP00000222390,9606.ENSP00000412237	HGF,IL10
GO:0042487	Regulation of odontogenesis of dentin-containing tooth	2	16	2.24	0.0043	9606.ENSP00000297350,9606.ENSP00000327513	TNFRSF11B,CSF1
GO:0050863	Regulation of T cell activation	4	329	1.23	0.0043	9606.ENSP00000225831,9606.ENSP00000229135,9606.ENSP00000231449,9606.ENSP00000412237	CCL2,IFNG,IL4,IL10
GO:0051770	Positive regulation of nitric-oxide synthase biosynthetic process	2	16	2.24	0.0043	9606.ENSP00000225831,9606.ENSP00000229135	CCL2,IFNG
GO:0010506	Regulation of autophagy	4	340	1.22	0.0046	9606.ENSP00000222390,9606.ENSP00000229135,9606.ENSP00000231449,9606.ENSP00000412237	HGF,IFNG,IL4,IL10
GO:1900221	Regulation of amyloid-beta clearance	2	17	2.22	0.0046	9606.ENSP00000229135,9606.ENSP00000231449	IFNG,IL4
GO:1903206	Negative regulation of hydrogen peroxide-induced cell death	2	17	2.22	0.0046	9606.ENSP00000222390,9606.ENSP00000412237	HGF,IL10
GO:0051173	Positive regulation of nitrogen compound metabolic process	9	3239	0.59	0.0048	9606.ENSP00000222390,9606.ENSP00000225474,9606.ENSP00000225831,9606.ENSP00000229135,9606.ENSP00000231449,9606.ENSP00000327513,9606.ENSP00000412237,9606.ENSP00000477908,9606.ENSP00000478570	HGF,CSF3,CCL2,IFNG,IL4,CSF1,IL10,CCL3,VEGFA
GO:0008285	Negative regulation of cell population proliferation	5	696	1.0	0.0050	9606.ENSP00000225831,9606.ENSP00000229135,9606.ENSP00000306512,9606.ENSP00000379110,9606.ENSP00000412237	CCL2,IFNG,CXCL8,CXCL1,IL10
GO:0044092	Negative regulation of molecular function	6	1163	0.86	0.0050	9606.ENSP00000218388,9606.ENSP00000222390,9606.ENSP00000229135,9606.ENSP00000259206,9606.ENSP00000412237,9606.ENSP00000478570	TIMP1,HGF,IFNG,IL1RN,IL10,VEGFA
GO:0045055	Regulated exocytosis	5	697	1.0	0.0050	9606.ENSP00000218388,9606.ENSP00000222390,9606.ENSP00000379110,9606.ENSP00000477908,9606.ENSP00000478570	TIMP1,HGF,CXCL1,CCL3,VEGFA
GO:0045087	Innate immune response	5	703	1.0	0.0051	9606.ENSP00000225831,9606.ENSP00000229135,9606.ENSP00000231449,9606.ENSP00000327513,9606.ENSP00000477908	CCL2,IFNG,IL4,CSF1,CCL3
GO:0045861	Negative regulation of proteolysis	4	356	1.2	0.0053	9606.ENSP00000218388,9606.ENSP00000222390,9606.ENSP00000412237,9606.ENSP00000478570	TIMP1,HGF,IL10,VEGFA
GO:0048245	Eosinophil chemotaxis	2	19	2.17	0.0054	9606.ENSP00000225831,9606.ENSP00000477908	CCL2,CCL3
GO:0051052	Regulation of DNA metabolic process	4	360	1.19	0.0055	9606.ENSP00000222390,9606.ENSP00000231449,9606.ENSP00000412237,9606.ENSP00000478570	HGF,IL4,IL10,VEGFA
GO:0002576	Platelet degranulation	3	129	1.51	0.0056	9606.ENSP00000218388,9606.ENSP00000222390,9606.ENSP00000478570	TIMP1,HGF,VEGFA
GO:0032102	Negative regulation of response to external stimulus	4	367	1.18	0.0058	9606.ENSP00000222390,9606.ENSP00000225831,9606.ENSP00000231449,9606.ENSP00000412237	HGF,CCL2,IL4,IL10
GO:0001936	Regulation of endothelial cell proliferation	3	134	1.5	0.0061	9606.ENSP00000225831,9606.ENSP00000412237,9606.ENSP00000478570	CCL2,IL10,VEGFA
GO:0090280	Positive regulation of calcium ion import	2	21	2.12	0.0062	9606.ENSP00000225831,9606.ENSP00000477908	CCL2,CCL3
GO:0030162	Regulation of proteolysis	5	747	0.97	0.0064	9606.ENSP00000218388,9606.ENSP00000222390,9606.ENSP00000229135,9606.ENSP00000412237,9606.ENSP00000478570	TIMP1,HGF,IFNG,IL10,VEGFA
GO:0031325	Positive regulation of cellular metabolic process	9	3413	0.57	0.0066	9606.ENSP00000222390,9606.ENSP00000225474,9606.ENSP00000225831,9606.ENSP00000229135,9606.ENSP00000231449,9606.ENSP00000327513,9606.ENSP00000412237,9606.ENSP00000477908,9606.ENSP00000478570	HGF,CSF3,CCL2,IFNG,IL4,CSF1,IL10,CCL3,VEGFA
GO:0050728	Negative regulation of inflammatory response	3	139	1.48	0.0066	9606.ENSP00000222390,9606.ENSP00000231449,9606.ENSP00000412237	HGF,IL4,IL10
GO:0090312	Positive regulation of protein deacetylation	2	22	2.1	0.0066	9606.ENSP00000229135,9606.ENSP00000478570	IFNG,VEGFA
GO:0032675	Regulation of interleukin-6 production	3	142	1.47	0.0070	9606.ENSP00000222390,9606.ENSP00000229135,9606.ENSP00000412237	HGF,IFNG,IL10
GO:0031644	Regulation of nervous system process	3	144	1.46	0.0072	9606.ENSP00000222390,9606.ENSP00000412237,9606.ENSP00000477908	HGF,IL10,CCL3
GO:0048522	Positive regulation of cellular process	11	5579	0.44	0.0075	9606.ENSP00000218388,9606.ENSP00000222390,9606.ENSP00000225474,9606.ENSP00000225831,9606.ENSP00000229135,9606.ENSP00000231449,9606.ENSP00000306512,9606.ENSP00000327513,9606.ENSP00000412237,9606.ENSP00000477908,9606.ENSP00000478570	TIMP1,HGF,CSF3,CCL2,IFNG,IL4,CXCL8,CSF1,IL10,CCL3,VEGFA
GO:0010557	Positive regulation of macromolecule biosynthetic process	7	1906	0.71	0.0077	9606.ENSP00000222390,9606.ENSP00000225474,9606.ENSP00000225831,9606.ENSP00000229135,9606.ENSP00000231449,9606.ENSP00000412237,9606.ENSP00000478570	HGF,CSF3,CCL2,IFNG,IL4,IL10,VEGFA
GO:0051336	Regulation of hydrolase activity	6	1284	0.81	0.0077	9606.ENSP00000218388,9606.ENSP00000222390,9606.ENSP00000225831,9606.ENSP00000229135,9606.ENSP00000477908,9606.ENSP00000478570	TIMP1,HGF,CCL2,IFNG,CCL3,VEGFA
GO:0043032	Positive regulation of macrophage activation	2	25	2.05	0.0082	9606.ENSP00000412237,9606.ENSP00000477908	IL10,CCL3
GO:0048732	Gland development	4	410	1.13	0.0082	9606.ENSP00000222390,9606.ENSP00000327513,9606.ENSP00000412237,9606.ENSP00000478570	HGF,CSF1,IL10,VEGFA
GO:0008360	Regulation of cell shape	3	153	1.44	0.0083	9606.ENSP00000225831,9606.ENSP00000477908,9606.ENSP00000478570	CCL2,CCL3,VEGFA
GO:1902107	Positive regulation of leukocyte differentiation	3	156	1.43	0.0087	9606.ENSP00000229135,9606.ENSP00000231449,9606.ENSP00000327513	IFNG,IL4,CSF1
GO:0045672	Positive regulation of osteoclast differentiation	2	27	2.02	0.0091	9606.ENSP00000229135,9606.ENSP00000327513	IFNG,CSF1
GO:0061138	Morphogenesis of a branching epithelium	3	159	1.42	0.0091	9606.ENSP00000327513,9606.ENSP00000412237,9606.ENSP00000478570	CSF1,IL10,VEGFA
GO:0071346	Cellular response to interferon-gamma	3	161	1.42	0.0092	9606.ENSP00000225831,9606.ENSP00000229135,9606.ENSP00000477908	CCL2,IFNG,CCL3
GO:0010604	Positive regulation of macromolecule metabolic process	9	3600	0.54	0.0093	9606.ENSP00000222390,9606.ENSP00000225474,9606.ENSP00000225831,9606.ENSP00000229135,9606.ENSP00000231449,9606.ENSP00000327513,9606.ENSP00000412237,9606.ENSP00000477908,9606.ENSP00000478570	HGF,CSF3,CCL2,IFNG,IL4,CSF1,IL10,CCL3,VEGFA
GO:0001959	Regulation of cytokine-mediated signaling pathway	3	163	1.41	0.0095	9606.ENSP00000229135,9606.ENSP00000259206,9606.ENSP00000327513	IFNG,IL1RN,CSF1
GO:0045671	Negative regulation of osteoclast differentiation	2	29	1.98	0.0101	9606.ENSP00000231449,9606.ENSP00000477908	IL4,CCL3
GO:0071624	Positive regulation of granulocyte chemotaxis	2	29	1.98	0.0101	9606.ENSP00000231449,9606.ENSP00000306512	IL4,CXCL8
GO:0051897	Positive regulation of protein kinase B signaling	3	170	1.39	0.0105	9606.ENSP00000222390,9606.ENSP00000225474,9606.ENSP00000477908	HGF,CSF3,CCL3
GO:0050715	Positive regulation of cytokine secretion	2	30	1.97	0.0106	9606.ENSP00000229135,9606.ENSP00000412237	IFNG,IL10
GO:0002683	Negative regulation of immune system process	4	450	1.09	0.0107	9606.ENSP00000225831,9606.ENSP00000231449,9606.ENSP00000412237,9606.ENSP00000477908	CCL2,IL4,IL10,CCL3
GO:0030154	Cell differentiation	9	3702	0.53	0.0111	9606.ENSP00000222390,9606.ENSP00000225474,9606.ENSP00000225831,9606.ENSP00000229135,9606.ENSP00000231449,9606.ENSP00000327513,9606.ENSP00000412237,9606.ENSP00000477908,9606.ENSP00000478570	HGF,CSF3,CCL2,IFNG,IL4,CSF1,IL10,CCL3,VEGFA
GO:0031329	Regulation of cellular catabolic process	5	875	0.9	0.0115	9606.ENSP00000218388,9606.ENSP00000222390,9606.ENSP00000229135,9606.ENSP00000231449,9606.ENSP00000412237	TIMP1,HGF,IFNG,IL4,IL10
GO:0001774	Microglial cell activation	2	32	1.94	0.0117	9606.ENSP00000229135,9606.ENSP00000231449	IFNG,IL4
GO:0072678	T cell migration	2	32	1.94	0.0117	9606.ENSP00000225831,9606.ENSP00000477908	CCL2,CCL3
GO:0080134	Regulation of response to stress	6	1437	0.77	0.0124	9606.ENSP00000222390,9606.ENSP00000229135,9606.ENSP00000231449,9606.ENSP00000412237,9606.ENSP00000477908,9606.ENSP00000478570	HGF,IFNG,IL4,IL10,CCL3,VEGFA
GO:0009719	Response to endogenous stimulus	6	1447	0.76	0.0128	9606.ENSP00000218388,9606.ENSP00000225831,9606.ENSP00000259206,9606.ENSP00000297350,9606.ENSP00000306512,9606.ENSP00000412237	TIMP1,CCL2,IL1RN,TNFRSF11B,CXCL8,IL10
GO:0031663	Lipopolysaccharide-mediated signaling pathway	2	34	1.91	0.0128	9606.ENSP00000225831,9606.ENSP00000477908	CCL2,CCL3
GO:0045191	Regulation of isotype switching	2	37	1.88	0.0147	9606.ENSP00000231449,9606.ENSP00000412237	IL4,IL10
GO:0030278	Regulation of ossification	3	197	1.33	0.0149	9606.ENSP00000222390,9606.ENSP00000327513,9606.ENSP00000477908	HGF,CSF1,CCL3
GO:0007259	Receptor signaling pathway via JAK-STAT	2	38	1.87	0.0154	9606.ENSP00000225831,9606.ENSP00000229135	CCL2,IFNG
GO:0043491	Protein kinase B signaling	2	38	1.87	0.0154	9606.ENSP00000225831,9606.ENSP00000477908	CCL2,CCL3
GO:0051054	Positive regulation of DNA metabolic process	3	200	1.32	0.0154	9606.ENSP00000222390,9606.ENSP00000231449,9606.ENSP00000478570	HGF,IL4,VEGFA
GO:1900744	Regulation of p38MAPK cascade	2	38	1.87	0.0154	9606.ENSP00000222390,9606.ENSP00000478570	HGF,VEGFA
GO:0032733	Positive regulation of interleukin-10 production	2	39	1.86	0.0157	9606.ENSP00000222390,9606.ENSP00000231449	HGF,IL4
GO:0051930	Regulation of sensory perception of pain	2	40	1.84	0.0164	9606.ENSP00000412237,9606.ENSP00000477908	IL10,CCL3
GO:0050870	Positive regulation of T cell activation	3	209	1.3	0.0169	9606.ENSP00000225831,9606.ENSP00000229135,9606.ENSP00000231449	CCL2,IFNG,IL4
GO:0070374	Positive regulation of ERK1 and ERK2 cascade	3	209	1.3	0.0169	9606.ENSP00000225831,9606.ENSP00000477908,9606.ENSP00000478570	CCL2,CCL3,VEGFA
GO:1903672	Positive regulation of sprouting angiogenesis	2	41	1.83	0.0170	9606.ENSP00000412237,9606.ENSP00000478570	IL10,VEGFA
GO:0043523	Regulation of neuron apoptotic process	3	212	1.3	0.0172	9606.ENSP00000225831,9606.ENSP00000412237,9606.ENSP00000477908	CCL2,IL10,CCL3
GO:0002548	Monocyte chemotaxis	2	43	1.81	0.0181	9606.ENSP00000225831,9606.ENSP00000477908	CCL2,CCL3
GO:0032715	Negative regulation of interleukin-6 production	2	44	1.8	0.0188	9606.ENSP00000222390,9606.ENSP00000412237	HGF,IL10
GO:0032944	Regulation of mononuclear cell proliferation	3	220	1.28	0.0188	9606.ENSP00000231449,9606.ENSP00000327513,9606.ENSP00000412237	IL4,CSF1,IL10
GO:0043410	Positive regulation of MAPK cascade	4	543	1.01	0.0188	9606.ENSP00000222390,9606.ENSP00000225831,9606.ENSP00000477908,9606.ENSP00000478570	HGF,CCL2,CCL3,VEGFA
GO:0060627	Regulation of vesicle-mediated transport	4	550	1.01	0.0195	9606.ENSP00000225831,9606.ENSP00000229135,9606.ENSP00000231449,9606.ENSP00000478570	CCL2,IFNG,IL4,VEGFA
GO:0010632	Regulation of epithelial cell migration	3	227	1.27	0.0202	9606.ENSP00000229135,9606.ENSP00000231449,9606.ENSP00000478570	IFNG,IL4,VEGFA
GO:0048662	Negative regulation of smooth muscle cell proliferation	2	46	1.78	0.0202	9606.ENSP00000229135,9606.ENSP00000412237	IFNG,IL10
GO:0030857	Negative regulation of epithelial cell differentiation	2	47	1.77	0.0208	9606.ENSP00000229135,9606.ENSP00000478570	IFNG,VEGFA
GO:0035722	interleukin-12-mediated signaling pathway	2	47	1.77	0.0208	9606.ENSP00000229135,9606.ENSP00000412237	IFNG,IL10
GO:0043370	Regulation of CD4-positive, alpha-beta T cell differentiation	2	47	1.77	0.0208	9606.ENSP00000229135,9606.ENSP00000231449	IFNG,IL4
GO:1900544	Positive regulation of purine nucleotide metabolic process	2	47	1.77	0.0208	9606.ENSP00000229135,9606.ENSP00000231449	IFNG,IL4
GO:1903580	Positive regulation of ATP metabolic process	2	47	1.77	0.0208	9606.ENSP00000229135,9606.ENSP00000231449	IFNG,IL4
GO:0048585	Negative regulation of response to stimulus	6	1636	0.71	0.0211	9606.ENSP00000222390,9606.ENSP00000225831,9606.ENSP00000231449,9606.ENSP00000259206,9606.ENSP00000306512,9606.ENSP00000412237	HGF,CCL2,IL4,IL1RN,CXCL8,IL10
GO:0032269	Negative regulation of cellular protein metabolic process	5	1043	0.83	0.0213	9606.ENSP00000218388,9606.ENSP00000222390,9606.ENSP00000229135,9606.ENSP00000412237,9606.ENSP00000478570	TIMP1,HGF,IFNG,IL10,VEGFA
GO:0045786	Negative regulation of cell cycle	4	571	0.99	0.0213	9606.ENSP00000225831,9606.ENSP00000229135,9606.ENSP00000306512,9606.ENSP00000412237	CCL2,IFNG,CXCL8,IL10
GO:0007399	Nervous system development	7	2371	0.62	0.0220	9606.ENSP00000222390,9606.ENSP00000225831,9606.ENSP00000229135,9606.ENSP00000327513,9606.ENSP00000379110,9606.ENSP00000477908,9606.ENSP00000478570	HGF,CCL2,IFNG,CSF1,CXCL1,CCL3,VEGFA
GO:0022008	Neurogenesis	6	1657	0.7	0.0222	9606.ENSP00000222390,9606.ENSP00000225831,9606.ENSP00000229135,9606.ENSP00000327513,9606.ENSP00000477908,9606.ENSP00000478570	HGF,CCL2,IFNG,CSF1,CCL3,VEGFA
GO:0048247	Lymphocyte chemotaxis	2	50	1.75	0.0222	9606.ENSP00000225831,9606.ENSP00000477908	CCL2,CCL3
GO:2000351	Regulation of endothelial cell apoptotic process	2	50	1.75	0.0222	9606.ENSP00000225831,9606.ENSP00000231449	CCL2,IL4
GO:0010951	Negative regulation of endopeptidase activity	3	248	1.23	0.0242	9606.ENSP00000218388,9606.ENSP00000222390,9606.ENSP00000478570	TIMP1,HGF,VEGFA
GO:0031334	Positive regulation of protein-containing complex assembly	3	249	1.23	0.0244	9606.ENSP00000225474,9606.ENSP00000229135,9606.ENSP00000478570	CSF3,IFNG,VEGFA
GO:0048260	Positive regulation of receptor-mediated endocytosis	2	53	1.72	0.0244	9606.ENSP00000231449,9606.ENSP00000478570	IL4,VEGFA
GO:0071675	Regulation of mononuclear cell migration	2	53	1.72	0.0244	9606.ENSP00000231449,9606.ENSP00000327513	IL4,CSF1
GO:0001954	Positive regulation of cell-matrix adhesion	2	55	1.71	0.0258	9606.ENSP00000327513,9606.ENSP00000478570	CSF1,VEGFA
GO:0032731	Positive regulation of interleukin-1 beta production	2	55	1.71	0.0258	9606.ENSP00000229135,9606.ENSP00000477908	IFNG,CCL3
GO:0031330	Negative regulation of cellular catabolic process	3	258	1.21	0.0264	9606.ENSP00000218388,9606.ENSP00000222390,9606.ENSP00000412237	TIMP1,HGF,IL10
GO:0060688	Regulation of morphogenesis of a branching structure	2	56	1.7	0.0264	9606.ENSP00000222390,9606.ENSP00000478570	HGF,VEGFA
GO:0030336	Negative regulation of cell migration	3	262	1.2	0.0272	9606.ENSP00000218388,9606.ENSP00000225831,9606.ENSP00000231449	TIMP1,CCL2,IL4
GO:0002366	Leukocyte activation involved in immune response	4	626	0.95	0.0279	9606.ENSP00000229135,9606.ENSP00000231449,9606.ENSP00000379110,9606.ENSP00000477908	IFNG,IL4,CXCL1,CCL3
GO:0032720	Negative regulation of tumor necrosis factor production	2	60	1.67	0.0295	9606.ENSP00000231449,9606.ENSP00000412237	IL4,IL10
GO:0051091	Positive regulation of DNA-binding transcription factor activity	3	271	1.19	0.0296	9606.ENSP00000225474,9606.ENSP00000412237,9606.ENSP00000478570	CSF3,IL10,VEGFA
GO:0032655	Regulation of interleukin-12 production	2	61	1.66	0.0303	9606.ENSP00000229135,9606.ENSP00000412237	IFNG,IL10
GO:0032722	Positive regulation of chemokine production	2	61	1.66	0.0303	9606.ENSP00000229135,9606.ENSP00000231449	IFNG,IL4
GO:0045428	Regulation of nitric oxide biosynthetic process	2	61	1.66	0.0303	9606.ENSP00000229135,9606.ENSP00000412237	IFNG,IL10
GO:0016192	Vesicle-mediated transport	6	1805	0.67	0.0317	9606.ENSP00000218388,9606.ENSP00000222390,9606.ENSP00000306512,9606.ENSP00000379110,9606.ENSP00000477908,9606.ENSP00000478570	TIMP1,HGF,CXCL8,CXCL1,CCL3,VEGFA
GO:0035239	Tube morphogenesis	4	656	0.93	0.0318	9606.ENSP00000225831,9606.ENSP00000306512,9606.ENSP00000327513,9606.ENSP00000478570	CCL2,CXCL8,CSF1,VEGFA
GO:0030888	Regulation of B cell proliferation	2	64	1.64	0.0322	9606.ENSP00000231449,9606.ENSP00000412237	IL4,IL10
GO:0043065	Positive regulation of apoptotic process	4	660	0.93	0.0324	9606.ENSP00000225831,9606.ENSP00000229135,9606.ENSP00000412237,9606.ENSP00000477908	CCL2,IFNG,IL10,CCL3
GO:0043270	Positive regulation of ion transport	3	285	1.17	0.0328	9606.ENSP00000225831,9606.ENSP00000229135,9606.ENSP00000477908	CCL2,IFNG,CCL3
GO:0050766	Positive regulation of phagocytosis	2	66	1.63	0.0336	9606.ENSP00000225831,9606.ENSP00000229135	CCL2,IFNG
GO:0042531	Positive regulation of tyrosine phosphorylation of STAT protein	2	68	1.61	0.0354	9606.ENSP00000229135,9606.ENSP00000231449	IFNG,IL4
GO:0051130	Positive regulation of cellular component organization	5	1209	0.76	0.0359	9606.ENSP00000222390,9606.ENSP00000225474,9606.ENSP00000229135,9606.ENSP00000231449,9606.ENSP00000478570	HGF,CSF3,IFNG,IL4,VEGFA
GO:2000573	Positive regulation of DNA biosynthetic process	2	70	1.6	0.0372	9606.ENSP00000222390,9606.ENSP00000478570	HGF,VEGFA
GO:1903532	Positive regulation of secretion by cell	3	312	1.13	0.0406	9606.ENSP00000229135,9606.ENSP00000231449,9606.ENSP00000412237	IFNG,IL4,IL10
GO:0045944	Positive regulation of transcription by RNA polymerase II	5	1253	0.75	0.0410	9606.ENSP00000222390,9606.ENSP00000225474,9606.ENSP00000231449,9606.ENSP00000412237,9606.ENSP00000478570	HGF,CSF3,IL4,IL10,VEGFA
GO:0031100	Animal organ regeneration	2	75	1.57	0.0413	9606.ENSP00000222390,9606.ENSP00000412237	HGF,IL10
GO:0001525	Angiogenesis	3	315	1.12	0.0414	9606.ENSP00000225831,9606.ENSP00000306512,9606.ENSP00000478570	CCL2,CXCL8,VEGFA
GO:0045935	Positive regulation of nucleobase-containing compound metabolic process	6	1927	0.64	0.0417	9606.ENSP00000222390,9606.ENSP00000225474,9606.ENSP00000229135,9606.ENSP00000231449,9606.ENSP00000412237,9606.ENSP00000478570	HGF,CSF3,IFNG,IL4,IL10,VEGFA
GO:0009968	Negative regulation of signal transduction	5	1271	0.74	0.0430	9606.ENSP00000222390,9606.ENSP00000231449,9606.ENSP00000259206,9606.ENSP00000306512,9606.ENSP00000412237	HGF,IL4,IL1RN,CXCL8,IL10
GO:0045596	Negative regulation of cell differentiation	4	728	0.89	0.0433	9606.ENSP00000229135,9606.ENSP00000231449,9606.ENSP00000477908,9606.ENSP00000478570	IFNG,IL4,CCL3,VEGFA
GO:0010507	Negative regulation of autophagy	2	82	1.53	0.0477	9606.ENSP00000222390,9606.ENSP00000412237	HGF,IL10
GO:0031328	Positive regulation of cellular biosynthetic process	6	2005	0.62	0.0500	9606.ENSP00000222390,9606.ENSP00000225474,9606.ENSP00000229135,9606.ENSP00000231449,9606.ENSP00000412237,9606.ENSP00000478570	HGF,CSF3,IFNG,IL4,IL10,VEGFA
